# Supplementary material for: Hydrological Modelling for Siberian Crane Grus Leucogeranus Stopover Sites in Northeast China
Source: PLoS One. 2015 Apr 15;10(4):e0122687. doi: 10.1371/journal.pone.0122687 (PMC4398425; doi:10.1371/journal.pone.0122687)
Supplement: S2 File — (XLSX) [file pone.0122687.s002.xlsx]

## Sheet: CTD-Diver water level logger
Day	Water level(cm)
2012-06-03 09:00:00	20.8
2012-06-03 10:00:00	21
2012-06-03 11:00:00	21
2012-06-03 12:00:00	21.1
2012-06-03 13:00:00	21
2012-06-03 14:00:00	21
2012-06-03 15:00:00	21.1
2012-06-03 16:00:00	21
2012-06-03 17:00:00	21.4
2012-06-03 18:00:00	21.4
2012-06-03 19:00:00	21.4
2012-06-03 20:00:00	21.9
2012-06-03 21:00:00	21.2
2012-06-03 22:00:00	21.6
2012-06-03 23:00:00	21.3
2012-06-04	21.5
2012-06-04 01:00:00	21.3
2012-06-04 02:00:00	21.3
2012-06-04 03:00:00	21.2
2012-06-04 04:00:00	21.2
2012-06-04 05:00:00	21.3
2012-06-04 06:00:00	20.9
2012-06-04 07:00:00	21.1
2012-06-04 08:00:00	21.4
2012-06-04 09:00:00	20.9
2012-06-04 10:00:00	20.9
2012-06-04 11:00:00	20.9
2012-06-04 12:00:00	20.6
2012-06-04 13:00:00	20.7
2012-06-04 14:00:00	20.9
2012-06-04 15:00:00	20.9
2012-06-04 16:00:00	21.2
2012-06-04 17:00:00	21.3
2012-06-04 18:00:00	21.2
2012-06-04 19:00:00	21.2
2012-06-04 20:00:00	21.2
2012-06-04 21:00:00	21.5
2012-06-04 22:00:00	21.4
2012-06-04 23:00:00	21
2012-06-05	21.6
2012-06-05 01:00:00	21.4
2012-06-05 02:00:00	21.5
2012-06-05 03:00:00	21.5
2012-06-05 04:00:00	21.5
2012-06-05 05:00:00	21.3
2012-06-05 06:00:00	20.7
2012-06-05 07:00:00	20.8
2012-06-05 08:00:00	21.2
2012-06-05 09:00:00	21
2012-06-05 10:00:00	21
2012-06-05 11:00:00	21.3
2012-06-05 12:00:00	21.2
2012-06-05 13:00:00	21
2012-06-05 14:00:00	21
2012-06-05 15:00:00	21
2012-06-05 16:00:00	21.4
2012-06-05 17:00:00	21
2012-06-05 18:00:00	20.3
2012-06-05 19:00:00	21.3
2012-06-05 20:00:00	21.1
2012-06-05 21:00:00	20.8
2012-06-05 22:00:00	20.6
2012-06-05 23:00:00	20.9
2012-06-06	20.8
2012-06-06 01:00:00	20.4
2012-06-06 02:00:00	20.4
2012-06-06 03:00:00	20.7
2012-06-06 04:00:00	20.5
2012-06-06 05:00:00	20.4
2012-06-06 06:00:00	20.2
2012-06-06 07:00:00	20.2
2012-06-06 08:00:00	20
2012-06-06 09:00:00	19.9
2012-06-06 10:00:00	20
2012-06-06 11:00:00	20.8
2012-06-06 12:00:00	20.4
2012-06-06 13:00:00	20.1
2012-06-06 14:00:00	19.9
2012-06-06 15:00:00	19.1
2012-06-06 16:00:00	19.6
2012-06-06 17:00:00	19.4
2012-06-06 18:00:00	20.3
2012-06-06 19:00:00	27.4
2012-06-06 20:00:00	24.8
2012-06-06 21:00:00	24.6
2012-06-06 22:00:00	23.8
2012-06-06 23:00:00	24.1
2012-06-07	23.9
2012-06-07 01:00:00	23.3
2012-06-07 02:00:00	23.7
2012-06-07 03:00:00	23.5
2012-06-07 04:00:00	23.3
2012-06-07 05:00:00	22.7
2012-06-07 06:00:00	22.6
2012-06-07 07:00:00	22.4
2012-06-07 08:00:00	22.6
2012-06-07 09:00:00	22.8
2012-06-07 10:00:00	22.7
2012-06-07 11:00:00	22.9
2012-06-07 12:00:00	22.7
2012-06-07 13:00:00	22.9
2012-06-07 14:00:00	22.7
2012-06-07 15:00:00	22.5
2012-06-07 16:00:00	22.4
2012-06-07 17:00:00	22.5
2012-06-07 18:00:00	22.7
2012-06-07 19:00:00	23.1
2012-06-07 20:00:00	22.9
2012-06-07 21:00:00	22.8
2012-06-07 22:00:00	22.9
2012-06-07 23:00:00	22.7
2012-06-08	22.2
2012-06-08 01:00:00	22.4
2012-06-08 02:00:00	23
2012-06-08 03:00:00	22.2
2012-06-08 04:00:00	22.7
2012-06-08 05:00:00	22.6
2012-06-08 06:00:00	21.8
2012-06-08 07:00:00	22.2
2012-06-08 08:00:00	22.2
2012-06-08 09:00:00	22.5
2012-06-08 10:00:00	22.2
2012-06-08 11:00:00	22.6
2012-06-08 12:00:00	22.8
2012-06-08 13:00:00	22.8
2012-06-08 14:00:00	22.5
2012-06-08 15:00:00	22.6
2012-06-08 16:00:00	22.6
2012-06-08 17:00:00	22.5
2012-06-08 18:00:00	22.6
2012-06-08 19:00:00	24.1
2012-06-08 20:00:00	23.9
2012-06-08 21:00:00	23.4
2012-06-08 22:00:00	23.5
2012-06-08 23:00:00	23.5
2012-06-09	23.4
2012-06-09 01:00:00	23.2
2012-06-09 02:00:00	23.5
2012-06-09 03:00:00	23.5
2012-06-09 04:00:00	23.4
2012-06-09 05:00:00	22.9
2012-06-09 06:00:00	23
2012-06-09 07:00:00	22.7
2012-06-09 08:00:00	22.6
2012-06-09 09:00:00	22.4
2012-06-09 10:00:00	22.9
2012-06-09 11:00:00	22.8
2012-06-09 12:00:00	23.2
2012-06-09 13:00:00	22.8
2012-06-09 14:00:00	22.9
2012-06-09 15:00:00	25.1
2012-06-09 16:00:00	24.6
2012-06-09 17:00:00	24.6
2012-06-09 18:00:00	25.3
2012-06-09 19:00:00	24.7
2012-06-09 20:00:00	25.3
2012-06-09 21:00:00	25
2012-06-09 22:00:00	25.2
2012-06-09 23:00:00	24.5
2012-06-10	25.3
2012-06-10 01:00:00	25.4
2012-06-10 02:00:00	25.2
2012-06-10 03:00:00	25
2012-06-10 04:00:00	25.1
2012-06-10 05:00:00	25.1
2012-06-10 06:00:00	24.8
2012-06-10 07:00:00	24.5
2012-06-10 08:00:00	24.1
2012-06-10 09:00:00	24.4
2012-06-10 10:00:00	24.1
2012-06-10 11:00:00	24.8
2012-06-10 12:00:00	24.7
2012-06-10 13:00:00	24.2
2012-06-10 14:00:00	24.4
2012-06-10 15:00:00	24.3
2012-06-10 16:00:00	24.1
2012-06-10 17:00:00	24.3
2012-06-10 18:00:00	24.1
2012-06-10 19:00:00	24.3
2012-06-10 20:00:00	24.1
2012-06-10 21:00:00	24.3
2012-06-10 22:00:00	24.5
2012-06-10 23:00:00	24.3
2012-06-11	23.9
2012-06-11 01:00:00	24.2
2012-06-11 02:00:00	24.1
2012-06-11 03:00:00	23.8
2012-06-11 04:00:00	23.9
2012-06-11 05:00:00	23.4
2012-06-11 06:00:00	23.7
2012-06-11 07:00:00	23.6
2012-06-11 08:00:00	23.6
2012-06-11 09:00:00	23.3
2012-06-11 10:00:00	23.2
2012-06-11 11:00:00	22.8
2012-06-11 12:00:00	23.2
2012-06-11 13:00:00	23
2012-06-11 14:00:00	23.1
2012-06-11 15:00:00	23.7
2012-06-11 16:00:00	24.2
2012-06-11 17:00:00	23.8
2012-06-11 18:00:00	24.2
2012-06-11 19:00:00	24.4
2012-06-11 20:00:00	24.2
2012-06-11 21:00:00	24.3
2012-06-11 22:00:00	24.6
2012-06-11 23:00:00	24.1
2012-06-12	24.3
2012-06-12 01:00:00	23.9
2012-06-12 02:00:00	23.8
2012-06-12 03:00:00	24.2
2012-06-12 04:00:00	24.7
2012-06-12 05:00:00	24.2
2012-06-12 06:00:00	24
2012-06-12 07:00:00	24.2
2012-06-12 08:00:00	24.3
2012-06-12 09:00:00	24.5
2012-06-12 10:00:00	24.3
2012-06-12 11:00:00	24.2
2012-06-12 12:00:00	24
2012-06-12 13:00:00	24.3
2012-06-12 14:00:00	23.8
2012-06-12 15:00:00	24
2012-06-12 16:00:00	23.7
2012-06-12 17:00:00	23.9
2012-06-12 18:00:00	24.7
2012-06-12 19:00:00	26
2012-06-12 20:00:00	25.9
2012-06-12 21:00:00	25.9
2012-06-12 22:00:00	25.7
2012-06-12 23:00:00	24.8
2012-06-13	25.6
2012-06-13 01:00:00	25.4
2012-06-13 02:00:00	25
2012-06-13 03:00:00	25.4
2012-06-13 04:00:00	25.2
2012-06-13 05:00:00	25.1
2012-06-13 06:00:00	25
2012-06-13 07:00:00	25.3
2012-06-13 08:00:00	25.1
2012-06-13 09:00:00	24.9
2012-06-13 10:00:00	24.7
2012-06-13 11:00:00	24.5
2012-06-13 12:00:00	24.3
2012-06-13 13:00:00	24.5
2012-06-13 14:00:00	24.6
2012-06-13 15:00:00	24.7
2012-06-13 16:00:00	26.4
2012-06-13 17:00:00	26.1
2012-06-13 18:00:00	25.9
2012-06-13 19:00:00	25.8
2012-06-13 20:00:00	25.7
2012-06-13 21:00:00	25.4
2012-06-13 22:00:00	25.1
2012-06-13 23:00:00	25.5
2012-06-14	25.5
2012-06-14 01:00:00	25.5
2012-06-14 02:00:00	25.8
2012-06-14 03:00:00	25.2
2012-06-14 04:00:00	25.5
2012-06-14 05:00:00	25.2
2012-06-14 06:00:00	24.9
2012-06-14 07:00:00	24.9
2012-06-14 08:00:00	25
2012-06-14 09:00:00	25.2
2012-06-14 10:00:00	25.5
2012-06-14 11:00:00	25.4
2012-06-14 12:00:00	25.1
2012-06-14 13:00:00	25.4
2012-06-14 14:00:00	25.7
2012-06-14 15:00:00	25.7
2012-06-14 16:00:00	25.5
2012-06-14 17:00:00	25.5
2012-06-14 18:00:00	26
2012-06-14 19:00:00	25.8
2012-06-14 20:00:00	25.4
2012-06-14 21:00:00	25.6
2012-06-14 22:00:00	25.6
2012-06-14 23:00:00	25.6
2012-06-15	25.8
2012-06-15 01:00:00	25.8
2012-06-15 02:00:00	26.1
2012-06-15 03:00:00	25.6
2012-06-15 04:00:00	26.1
2012-06-15 05:00:00	26.5
2012-06-15 06:00:00	26.7
2012-06-15 07:00:00	26.7
2012-06-15 08:00:00	26.2
2012-06-15 09:00:00	26.4
2012-06-15 10:00:00	26.1
2012-06-15 11:00:00	26.3
2012-06-15 12:00:00	26.4
2012-06-15 13:00:00	26.8
2012-06-15 14:00:00	26.7
2012-06-15 15:00:00	26.9
2012-06-15 16:00:00	27.1
2012-06-15 17:00:00	27.5
2012-06-15 18:00:00	28
2012-06-15 19:00:00	27.9
2012-06-15 20:00:00	28
2012-06-15 21:00:00	27.6
2012-06-15 22:00:00	28
2012-06-15 23:00:00	27.9
2012-06-16	28
2012-06-16 01:00:00	28.6
2012-06-16 02:00:00	28
2012-06-16 03:00:00	28.5
2012-06-16 04:00:00	29.1
2012-06-16 05:00:00	29.3
2012-06-16 06:00:00	29
2012-06-16 07:00:00	29.8
2012-06-16 08:00:00	29.7
2012-06-16 09:00:00	29.2
2012-06-16 10:00:00	29.2
2012-06-16 11:00:00	29
2012-06-16 12:00:00	29.5
2012-06-16 13:00:00	29.2
2012-06-16 14:00:00	29.3
2012-06-16 15:00:00	29.5
2012-06-16 16:00:00	29.6
2012-06-16 17:00:00	29.3
2012-06-16 18:00:00	30.3
2012-06-16 19:00:00	30.6
2012-06-16 20:00:00	30.2
2012-06-16 21:00:00	30.6
2012-06-16 22:00:00	30.5
2012-06-16 23:00:00	30.5
2012-06-17	30.6
2012-06-17 01:00:00	30.2
2012-06-17 02:00:00	30.4
2012-06-17 03:00:00	30.2
2012-06-17 04:00:00	30.5
2012-06-17 05:00:00	30.3
2012-06-17 06:00:00	29.9
2012-06-17 07:00:00	29.7
2012-06-17 08:00:00	29.9
2012-06-17 09:00:00	29.9
2012-06-17 10:00:00	30.1
2012-06-17 11:00:00	30.5
2012-06-17 12:00:00	32.2
2012-06-17 13:00:00	31.6
2012-06-17 14:00:00	31.9
2012-06-17 15:00:00	32.1
2012-06-17 16:00:00	32.6
2012-06-17 17:00:00	32.4
2012-06-17 18:00:00	32.2
2012-06-17 19:00:00	32.7
2012-06-17 20:00:00	33.4
2012-06-17 21:00:00	33.2
2012-06-17 22:00:00	33.1
2012-06-17 23:00:00	33.8
2012-06-18	33.9
2012-06-18 01:00:00	34
2012-06-18 02:00:00	34
2012-06-18 03:00:00	34.3
2012-06-18 04:00:00	34
2012-06-18 05:00:00	34.2
2012-06-18 06:00:00	34
2012-06-18 07:00:00	34.2
2012-06-18 08:00:00	33.6
2012-06-18 09:00:00	33.7
2012-06-18 10:00:00	33.9
2012-06-18 11:00:00	34.1
2012-06-18 12:00:00	33.8
2012-06-18 13:00:00	34.1
2012-06-18 14:00:00	34
2012-06-18 15:00:00	34.5
2012-06-18 16:00:00	35.4
2012-06-18 17:00:00	34.9
2012-06-18 18:00:00	35.3
2012-06-18 19:00:00	35.2
2012-06-18 20:00:00	35
2012-06-18 21:00:00	34.9
2012-06-18 22:00:00	35.3
2012-06-18 23:00:00	35
2012-06-19	35.2
2012-06-19 01:00:00	35.4
2012-06-19 02:00:00	35.4
2012-06-19 03:00:00	35.7
2012-06-19 04:00:00	35.1
2012-06-19 05:00:00	34.9
2012-06-19 06:00:00	34.6
2012-06-19 07:00:00	34.6
2012-06-19 08:00:00	34.4
2012-06-19 09:00:00	35
2012-06-19 10:00:00	34.9
2012-06-19 11:00:00	35.2
2012-06-19 12:00:00	35
2012-06-19 13:00:00	35.2
2012-06-19 14:00:00	34.8
2012-06-19 15:00:00	35.9
2012-06-19 16:00:00	35.5
2012-06-19 17:00:00	35
2012-06-19 18:00:00	35.8
2012-06-19 19:00:00	35.6
2012-06-19 20:00:00	36
2012-06-19 21:00:00	35.9
2012-06-19 22:00:00	36.1
2012-06-19 23:00:00	36
2012-06-20	35.9
2012-06-20 01:00:00	36.3
2012-06-20 02:00:00	36.3
2012-06-20 03:00:00	36.1
2012-06-20 04:00:00	36.3
2012-06-20 05:00:00	36
2012-06-20 06:00:00	35.9
2012-06-20 07:00:00	35.4
2012-06-20 08:00:00	35.5
2012-06-20 09:00:00	35.8
2012-06-20 10:00:00	35.5
2012-06-20 11:00:00	35.9
2012-06-20 12:00:00	35.7
2012-06-20 13:00:00	36.2
2012-06-20 14:00:00	35.8
2012-06-20 15:00:00	36.2
2012-06-20 16:00:00	36
2012-06-20 17:00:00	36.6
2012-06-20 18:00:00	36.4
2012-06-20 19:00:00	36.2
2012-06-20 20:00:00	36.5
2012-06-20 21:00:00	36.3
2012-06-20 22:00:00	36.8
2012-06-20 23:00:00	36.8
2012-06-21	37.1
2012-06-21 01:00:00	37
2012-06-21 02:00:00	37.5
2012-06-21 03:00:00	37
2012-06-21 04:00:00	36.6
2012-06-21 05:00:00	36.5
2012-06-21 06:00:00	36.2
2012-06-21 07:00:00	36.2
2012-06-21 08:00:00	36
2012-06-21 09:00:00	36.4
2012-06-21 10:00:00	35.7
2012-06-21 11:00:00	36.3
2012-06-21 12:00:00	36.4
2012-06-21 13:00:00	36.9
2012-06-21 14:00:00	36.5
2012-06-21 15:00:00	36.8
2012-06-21 16:00:00	36.4
2012-06-21 17:00:00	36.5
2012-06-21 18:00:00	36.5
2012-06-21 19:00:00	36.6
2012-06-21 20:00:00	36.9
2012-06-21 21:00:00	37
2012-06-21 22:00:00	37.2
2012-06-21 23:00:00	37
2012-06-22	36.7
2012-06-22 01:00:00	37.2
2012-06-22 02:00:00	37.4
2012-06-22 03:00:00	37.3
2012-06-22 04:00:00	37.1
2012-06-22 05:00:00	37
2012-06-22 06:00:00	36.2
2012-06-22 07:00:00	36.4
2012-06-22 08:00:00	36.4
2012-06-22 09:00:00	36.8
2012-06-22 10:00:00	36.6
2012-06-22 11:00:00	36.5
2012-06-22 12:00:00	36.2
2012-06-22 13:00:00	36.3
2012-06-22 14:00:00	36
2012-06-22 15:00:00	35.8
2012-06-22 16:00:00	36.7
2012-06-22 17:00:00	36.4
2012-06-22 18:00:00	36.7
2012-06-22 19:00:00	36.7
2012-06-22 20:00:00	37.6
2012-06-22 21:00:00	38.2
2012-06-22 22:00:00	37.9
2012-06-22 23:00:00	38.1
2012-06-23	38.6
2012-06-23 01:00:00	37.8
2012-06-23 02:00:00	38.1
2012-06-23 03:00:00	38.1
2012-06-23 04:00:00	38.1
2012-06-23 05:00:00	38
2012-06-23 06:00:00	37.9
2012-06-23 07:00:00	37.9
2012-06-23 08:00:00	37.9
2012-06-23 09:00:00	37.6
2012-06-23 10:00:00	37.5
2012-06-23 11:00:00	37.6
2012-06-23 12:00:00	37.6
2012-06-23 13:00:00	37.2
2012-06-23 14:00:00	37.5
2012-06-23 15:00:00	37.7
2012-06-23 16:00:00	38.1
2012-06-23 17:00:00	38
2012-06-23 18:00:00	37.6
2012-06-23 19:00:00	37.6
2012-06-23 20:00:00	38.4
2012-06-23 21:00:00	38.6
2012-06-23 22:00:00	38.1
2012-06-23 23:00:00	38.4
2012-06-24	38.7
2012-06-24 01:00:00	38.7
2012-06-24 02:00:00	38.3
2012-06-24 03:00:00	38.5
2012-06-24 04:00:00	38.9
2012-06-24 05:00:00	38.6
2012-06-24 06:00:00	38.4
2012-06-24 07:00:00	38.3
2012-06-24 08:00:00	38
2012-06-24 09:00:00	38.1
2012-06-24 10:00:00	38.1
2012-06-24 11:00:00	38.5
2012-06-24 12:00:00	37.6
2012-06-24 13:00:00	37.6
2012-06-24 14:00:00	37.5
2012-06-24 15:00:00	37.1
2012-06-24 16:00:00	37.2
2012-06-24 17:00:00	37.4
2012-06-24 18:00:00	37.7
2012-06-24 19:00:00	38.1
2012-06-24 20:00:00	37.6
2012-06-24 21:00:00	37.9
2012-06-24 22:00:00	37.6
2012-06-24 23:00:00	38.2
2012-06-25	38.7
2012-06-25 01:00:00	38.6
2012-06-25 02:00:00	38.5
2012-06-25 03:00:00	39
2012-06-25 04:00:00	39
2012-06-25 05:00:00	39
2012-06-25 06:00:00	38.9
2012-06-25 07:00:00	38.8
2012-06-25 08:00:00	38.9
2012-06-25 09:00:00	38.5
2012-06-25 10:00:00	38.5
2012-06-25 11:00:00	38.1
2012-06-25 12:00:00	38.8
2012-06-25 13:00:00	38.9
2012-06-25 14:00:00	39.1
2012-06-25 15:00:00	39.6
2012-06-25 16:00:00	39.3
2012-06-25 17:00:00	39.1
2012-06-25 18:00:00	39.3
2012-06-25 19:00:00	40.4
2012-06-25 20:00:00	40.1
2012-06-25 21:00:00	40
2012-06-25 22:00:00	40.6
2012-06-25 23:00:00	40.4
2012-06-26	40.1
2012-06-26 01:00:00	40.5
2012-06-26 02:00:00	40.3
2012-06-26 03:00:00	40.4
2012-06-26 04:00:00	40.6
2012-06-26 05:00:00	40.5
2012-06-26 06:00:00	40.5
2012-06-26 07:00:00	40.1
2012-06-26 08:00:00	39.8
2012-06-26 09:00:00	39.8
2012-06-26 10:00:00	39.6
2012-06-26 11:00:00	39.6
2012-06-26 12:00:00	39.6
2012-06-26 13:00:00	39.6
2012-06-26 14:00:00	40.1
2012-06-26 15:00:00	41.5
2012-06-26 16:00:00	42
2012-06-26 17:00:00	40.9
2012-06-26 18:00:00	41.3
2012-06-26 19:00:00	41.5
2012-06-26 20:00:00	41.5
2012-06-26 21:00:00	42
2012-06-26 22:00:00	41.8
2012-06-26 23:00:00	42
2012-06-27	42
2012-06-27 01:00:00	42
2012-06-27 02:00:00	42.1
2012-06-27 03:00:00	41.9
2012-06-27 04:00:00	42.3
2012-06-27 05:00:00	42.7
2012-06-27 06:00:00	42.4
2012-06-27 07:00:00	41.8
2012-06-27 08:00:00	42
2012-06-27 09:00:00	41.7
2012-06-27 10:00:00	41.6
2012-06-27 11:00:00	41.6
2012-06-27 12:00:00	41.2
2012-06-27 13:00:00	41.4
2012-06-27 14:00:00	41.3
2012-06-27 15:00:00	41.4
2012-06-27 16:00:00	41.7
2012-06-27 17:00:00	41.6
2012-06-27 18:00:00	42.4
2012-06-27 19:00:00	42.1
2012-06-27 20:00:00	43.6
2012-06-27 21:00:00	43.2
2012-06-27 22:00:00	43.4
2012-06-27 23:00:00	43.5
2012-06-28	42.9
2012-06-28 01:00:00	42.5
2012-06-28 02:00:00	42.8
2012-06-28 03:00:00	42.6
2012-06-28 04:00:00	42.9
2012-06-28 05:00:00	42.8
2012-06-28 06:00:00	42.5
2012-06-28 07:00:00	42.3
2012-06-28 08:00:00	42.3
2012-06-28 09:00:00	42.6
2012-06-28 10:00:00	42.4
2012-06-28 11:00:00	42.5
2012-06-28 12:00:00	42.6
2012-06-28 13:00:00	43.1
2012-06-28 14:00:00	43.4
2012-06-28 15:00:00	43.3
2012-06-28 16:00:00	43.4
2012-06-28 17:00:00	43
2012-06-28 18:00:00	42.4
2012-06-28 19:00:00	42.8
2012-06-28 20:00:00	42.1
2012-06-28 21:00:00	42.6
2012-06-28 22:00:00	42.6
2012-06-28 23:00:00	42.5
2012-06-29	42.3
2012-06-29 01:00:00	42.5
2012-06-29 02:00:00	42.6
2012-06-29 03:00:00	42.7
2012-06-29 04:00:00	42.5
2012-06-29 05:00:00	42.7
2012-06-29 06:00:00	42.7
2012-06-29 07:00:00	42.9
2012-06-29 08:00:00	42.7
2012-06-29 09:00:00	42.6
2012-06-29 10:00:00	42.6
2012-06-29 11:00:00	43
2012-06-29 12:00:00	43
2012-06-29 13:00:00	43
2012-06-29 14:00:00	43.2
2012-06-29 15:00:00	43.1
2012-06-29 16:00:00	42.7
2012-06-29 17:00:00	43.1
2012-06-29 18:00:00	42.9
2012-06-29 19:00:00	43.6
2012-06-29 20:00:00	44
2012-06-29 21:00:00	43.8
2012-06-29 22:00:00	44
2012-06-29 23:00:00	44.1
2012-06-30	43.8
2012-06-30 01:00:00	44.1
2012-06-30 02:00:00	43.9
2012-06-30 03:00:00	43.8
2012-06-30 04:00:00	43.8
2012-06-30 05:00:00	44.1
2012-06-30 06:00:00	43.7
2012-06-30 07:00:00	43.3
2012-06-30 08:00:00	42.8
2012-06-30 09:00:00	42.9
2012-06-30 10:00:00	43.1
2012-06-30 11:00:00	43.4
2012-06-30 12:00:00	43.1
2012-06-30 13:00:00	43.6
2012-06-30 14:00:00	43.9
2012-06-30 15:00:00	43.6
2012-06-30 16:00:00	43.7
2012-06-30 17:00:00	43.7
2012-06-30 18:00:00	43.5
2012-06-30 19:00:00	43.6
2012-06-30 20:00:00	43.8
2012-06-30 21:00:00	43.6
2012-06-30 22:00:00	44.1
2012-06-30 23:00:00	43.5
2012-07-01	43.4
2012-07-01 01:00:00	43.8
2012-07-01 02:00:00	44.4
2012-07-01 03:00:00	44.1
2012-07-01 04:00:00	43.9
2012-07-01 05:00:00	44.9
2012-07-01 06:00:00	44.5
2012-07-01 07:00:00	44
2012-07-01 08:00:00	44
2012-07-01 09:00:00	43.5
2012-07-01 10:00:00	44
2012-07-01 11:00:00	43.8
2012-07-01 12:00:00	43.6
2012-07-01 13:00:00	43.3
2012-07-01 14:00:00	43
2012-07-01 15:00:00	43.3
2012-07-01 16:00:00	49.3
2012-07-01 17:00:00	48.2
2012-07-01 18:00:00	47
2012-07-01 19:00:00	46.9
2012-07-01 20:00:00	47.4
2012-07-01 21:00:00	49.4
2012-07-01 22:00:00	50.2
2012-07-01 23:00:00	49
2012-07-02	48.2
2012-07-02 01:00:00	48.6
2012-07-02 02:00:00	48.6
2012-07-02 03:00:00	47.7
2012-07-02 04:00:00	49.1
2012-07-02 05:00:00	48
2012-07-02 06:00:00	47.9
2012-07-02 07:00:00	48.6
2012-07-02 08:00:00	49
2012-07-02 09:00:00	48.7
2012-07-02 10:00:00	48.6
2012-07-02 11:00:00	48.1
2012-07-02 12:00:00	48.2
2012-07-02 13:00:00	47.4
2012-07-02 14:00:00	47.8
2012-07-02 15:00:00	48.3
2012-07-02 16:00:00	48.3
2012-07-02 17:00:00	48.3
2012-07-02 18:00:00	48.1
2012-07-02 19:00:00	48.5
2012-07-02 20:00:00	48.9
2012-07-02 21:00:00	48.2
2012-07-02 22:00:00	48.2
2012-07-02 23:00:00	47.6
2012-07-03	48.3
2012-07-03 01:00:00	47.9
2012-07-03 02:00:00	48.1
2012-07-03 03:00:00	47.7
2012-07-03 04:00:00	48.1
2012-07-03 05:00:00	48.2
2012-07-03 06:00:00	48.4
2012-07-03 07:00:00	48.3
2012-07-03 08:00:00	48.4
2012-07-03 09:00:00	48.6
2012-07-03 10:00:00	48
2012-07-03 11:00:00	48.2
2012-07-03 12:00:00	47.7
2012-07-03 13:00:00	48
2012-07-03 14:00:00	50.5
2012-07-03 15:00:00	50.1
2012-07-03 16:00:00	50.2
2012-07-03 17:00:00	50.3
2012-07-03 18:00:00	50.5
2012-07-03 19:00:00	50.6
2012-07-03 20:00:00	50.4
2012-07-03 21:00:00	51.2
2012-07-03 22:00:00	51.1
2012-07-03 23:00:00	51.1
2012-07-04	51.3
2012-07-04 01:00:00	50.8
2012-07-04 02:00:00	51.2
2012-07-04 03:00:00	50.7
2012-07-04 04:00:00	51.3
2012-07-04 05:00:00	51.4
2012-07-04 06:00:00	50.9
2012-07-04 07:00:00	50.9
2012-07-04 08:00:00	50.5
2012-07-04 09:00:00	50.2
2012-07-04 10:00:00	50.8
2012-07-04 11:00:00	50.7
2012-07-04 12:00:00	51
2012-07-04 13:00:00	50.9
2012-07-04 14:00:00	50.4
2012-07-04 15:00:00	50.4
2012-07-04 16:00:00	50.8
2012-07-04 17:00:00	50.3
2012-07-04 18:00:00	50.7
2012-07-04 19:00:00	51.6
2012-07-04 20:00:00	51.5
2012-07-04 21:00:00	51.4
2012-07-04 22:00:00	51.7
2012-07-04 23:00:00	51.7
2012-07-05	51.9
2012-07-05 01:00:00	51.8
2012-07-05 02:00:00	52
2012-07-05 03:00:00	52.2
2012-07-05 04:00:00	52.2
2012-07-05 05:00:00	51.7
2012-07-05 06:00:00	51.5
2012-07-05 07:00:00	51.1
2012-07-05 08:00:00	51.5
2012-07-05 09:00:00	51.5
2012-07-05 10:00:00	51.7
2012-07-05 11:00:00	51.5
2012-07-05 12:00:00	51.6
2012-07-05 13:00:00	51.3
2012-07-05 14:00:00	51.2
2012-07-05 15:00:00	51.8
2012-07-05 16:00:00	51.6
2012-07-05 17:00:00	51.4
2012-07-05 18:00:00	50.9
2012-07-05 19:00:00	51.4
2012-07-05 20:00:00	51.8
2012-07-05 21:00:00	51.9
2012-07-05 22:00:00	52.4
2012-07-05 23:00:00	52.4
2012-07-06	52.3
2012-07-06 01:00:00	52.8
2012-07-06 02:00:00	52.8
2012-07-06 03:00:00	52.7
2012-07-06 04:00:00	52.7
2012-07-06 05:00:00	52.9
2012-07-06 06:00:00	52.4
2012-07-06 07:00:00	52.1
2012-07-06 08:00:00	51.8
2012-07-06 09:00:00	52
2012-07-06 10:00:00	51.6
2012-07-06 11:00:00	52.3
2012-07-06 12:00:00	52
2012-07-06 13:00:00	52.3
2012-07-06 14:00:00	51.9
2012-07-06 15:00:00	52.2
2012-07-06 16:00:00	52
2012-07-06 17:00:00	52.3
2012-07-06 18:00:00	52
2012-07-06 19:00:00	51.7
2012-07-06 20:00:00	52.7
2012-07-06 21:00:00	53.3
2012-07-06 22:00:00	53.7
2012-07-06 23:00:00	53.5
2012-07-07	53.7
2012-07-07 01:00:00	53.7
2012-07-07 02:00:00	53.7
2012-07-07 03:00:00	53.5
2012-07-07 04:00:00	53.9
2012-07-07 05:00:00	53.3
2012-07-07 06:00:00	52.9
2012-07-07 07:00:00	53.4
2012-07-07 08:00:00	53.3
2012-07-07 09:00:00	53
2012-07-07 10:00:00	53.2
2012-07-07 11:00:00	53.3
2012-07-07 12:00:00	52.7
2012-07-07 13:00:00	53.2
2012-07-07 14:00:00	53.1
2012-07-07 15:00:00	53.1
2012-07-07 16:00:00	52.7
2012-07-07 17:00:00	53.1
2012-07-07 18:00:00	53.4
2012-07-07 19:00:00	53.7
2012-07-07 20:00:00	53.8
2012-07-07 21:00:00	54.2
2012-07-07 22:00:00	54.2
2012-07-07 23:00:00	54.3
2012-07-08	54.4
2012-07-08 01:00:00	54.6
2012-07-08 02:00:00	54.6
2012-07-08 03:00:00	54.6
2012-07-08 04:00:00	54.6
2012-07-08 05:00:00	54.3
2012-07-08 06:00:00	54.1
2012-07-08 07:00:00	54.3
2012-07-08 08:00:00	53.9
2012-07-08 09:00:00	53.6
2012-07-08 10:00:00	53.4
2012-07-08 11:00:00	53.2
2012-07-08 12:00:00	53.2
2012-07-08 13:00:00	53.5
2012-07-08 14:00:00	53.3
2012-07-08 15:00:00	54.5
2012-07-08 16:00:00	55.1
2012-07-08 17:00:00	54.9
2012-07-08 18:00:00	54.8
2012-07-08 19:00:00	54.8
2012-07-08 20:00:00	55
2012-07-08 21:00:00	54.6
2012-07-08 22:00:00	54.4
2012-07-08 23:00:00	55.9
2012-07-09	54.8
2012-07-09 01:00:00	53.7
2012-07-09 02:00:00	54
2012-07-09 03:00:00	52.7
2012-07-09 04:00:00	53.7
2012-07-09 05:00:00	53.9
2012-07-09 06:00:00	53.8
2012-07-09 07:00:00	54.3
2012-07-09 08:00:00	54.7
2012-07-09 09:00:00	54.9
2012-07-09 10:00:00	54.9
2012-07-09 11:00:00	54.8
2012-07-09 12:00:00	54.8
2012-07-09 13:00:00	54.7
2012-07-09 14:00:00	54.6
2012-07-09 15:00:00	54.5
2012-07-09 16:00:00	54.4
2012-07-09 17:00:00	54.6
2012-07-09 18:00:00	54.4
2012-07-09 19:00:00	55.1
2012-07-09 20:00:00	55.5
2012-07-09 21:00:00	55.3
2012-07-09 22:00:00	56.2
2012-07-09 23:00:00	55.9
2012-07-10	56.2
2012-07-10 01:00:00	55.8
2012-07-10 02:00:00	56.5
2012-07-10 03:00:00	56.7
2012-07-10 04:00:00	56.9
2012-07-10 05:00:00	56.4
2012-07-10 06:00:00	56.6
2012-07-10 07:00:00	56.3
2012-07-10 08:00:00	56.1
2012-07-10 09:00:00	54.9
2012-07-10 10:00:00	55
2012-07-10 11:00:00	55.4
2012-07-10 12:00:00	56.2
2012-07-10 13:00:00	56.4
2012-07-10 14:00:00	56.1
2012-07-10 15:00:00	56.7
2012-07-10 16:00:00	56.6
2012-07-10 17:00:00	57
2012-07-10 18:00:00	58.1
2012-07-10 19:00:00	58.4
2012-07-10 20:00:00	58.3
2012-07-10 21:00:00	57.4
2012-07-10 22:00:00	57.6
2012-07-10 23:00:00	57.5
2012-07-11	57.2
2012-07-11 01:00:00	57.5
2012-07-11 02:00:00	57
2012-07-11 03:00:00	57
2012-07-11 04:00:00	57.3
2012-07-11 05:00:00	57.1
2012-07-11 06:00:00	57
2012-07-11 07:00:00	56.7
2012-07-11 08:00:00	56.8
2012-07-11 09:00:00	56.8
2012-07-11 10:00:00	56.5
2012-07-11 11:00:00	57
2012-07-11 12:00:00	56.2
2012-07-11 13:00:00	55.4
2012-07-11 14:00:00	55.5
2012-07-11 15:00:00	56.1
2012-07-11 16:00:00	57.3
2012-07-11 17:00:00	57.2
2012-07-11 18:00:00	57.4
2012-07-11 19:00:00	57.7
2012-07-11 20:00:00	57.9
2012-07-11 21:00:00	58.4
2012-07-11 22:00:00	57.4
2012-07-11 23:00:00	57.5
2012-07-12	56.6
2012-07-12 01:00:00	57.5
2012-07-12 02:00:00	56.4
2012-07-12 03:00:00	56.7
2012-07-12 04:00:00	56.7
2012-07-12 05:00:00	56.5
2012-07-12 06:00:00	56.7
2012-07-12 07:00:00	57.2
2012-07-12 08:00:00	56.2
2012-07-12 09:00:00	55.2
2012-07-12 10:00:00	55.3
2012-07-12 11:00:00	54.8
2012-07-12 12:00:00	56.1
2012-07-12 13:00:00	56
2012-07-12 14:00:00	56.5
2012-07-12 15:00:00	55.7
2012-07-12 16:00:00	56.4
2012-07-12 17:00:00	57.1
2012-07-12 18:00:00	57.5
2012-07-12 19:00:00	57.5
2012-07-12 20:00:00	58.1
2012-07-12 21:00:00	58.7
2012-07-12 22:00:00	58.7
2012-07-12 23:00:00	58.2
2012-07-13	58.2
2012-07-13 01:00:00	58.3
2012-07-13 02:00:00	58.5
2012-07-13 03:00:00	58.7
2012-07-13 04:00:00	59
2012-07-13 05:00:00	59
2012-07-13 06:00:00	58.3
2012-07-13 07:00:00	58
2012-07-13 08:00:00	57.9
2012-07-13 09:00:00	58
2012-07-13 10:00:00	57.8
2012-07-13 11:00:00	58
2012-07-13 12:00:00	58.2
2012-07-13 13:00:00	58.3
2012-07-13 14:00:00	58.3
2012-07-13 15:00:00	58.5
2012-07-13 16:00:00	58.4
2012-07-13 17:00:00	57.7
2012-07-13 18:00:00	58.5
2012-07-13 19:00:00	59.1
2012-07-13 20:00:00	59.3
2012-07-13 21:00:00	59.4
2012-07-13 22:00:00	59.7
2012-07-13 23:00:00	60.1
2012-07-14	59.9
2012-07-14 01:00:00	60.2
2012-07-14 02:00:00	60
2012-07-14 03:00:00	60
2012-07-14 04:00:00	60
2012-07-14 05:00:00	60
2012-07-14 06:00:00	59.4
2012-07-14 07:00:00	59.4
2012-07-14 08:00:00	59.1
2012-07-14 09:00:00	59.3
2012-07-14 10:00:00	59.4
2012-07-14 11:00:00	59.4
2012-07-14 12:00:00	59.2
2012-07-14 13:00:00	59.2
2012-07-14 14:00:00	59.2
2012-07-14 15:00:00	58.6
2012-07-14 16:00:00	59.2
2012-07-14 17:00:00	59.3
2012-07-14 18:00:00	59.7
2012-07-14 19:00:00	59.9
2012-07-14 20:00:00	59.9
2012-07-14 21:00:00	60.3
2012-07-14 22:00:00	60.3
2012-07-14 23:00:00	60.2
2012-07-15	60.3
2012-07-15 01:00:00	60.3
2012-07-15 02:00:00	60.3
2012-07-15 03:00:00	60.5
2012-07-15 04:00:00	60.5
2012-07-15 05:00:00	60
2012-07-15 06:00:00	59.9
2012-07-15 07:00:00	59.9
2012-07-15 08:00:00	59.9
2012-07-15 09:00:00	60.3
2012-07-15 10:00:00	60.2
2012-07-15 11:00:00	60.5
2012-07-15 12:00:00	60.2
2012-07-15 13:00:00	60.1
2012-07-15 14:00:00	60.1
2012-07-15 15:00:00	59.7
2012-07-15 16:00:00	59.3
2012-07-15 17:00:00	59.5
2012-07-15 18:00:00	60
2012-07-15 19:00:00	60.4
2012-07-15 20:00:00	60.2
2012-07-15 21:00:00	60.5
2012-07-15 22:00:00	60.3
2012-07-15 23:00:00	60.5
2012-07-16	60.7
2012-07-16 01:00:00	60.4
2012-07-16 02:00:00	60.5
2012-07-16 03:00:00	60.4
2012-07-16 04:00:00	60.5
2012-07-16 05:00:00	60.8
2012-07-16 06:00:00	60.1
2012-07-16 07:00:00	60
2012-07-16 08:00:00	60
2012-07-16 09:00:00	60.1
2012-07-16 10:00:00	60.1
2012-07-16 11:00:00	60.1
2012-07-16 12:00:00	59.9
2012-07-16 13:00:00	60
2012-07-16 14:00:00	59.6
2012-07-16 15:00:00	59.3
2012-07-16 16:00:00	59.8
2012-07-16 17:00:00	60
2012-07-16 18:00:00	60.6
2012-07-16 19:00:00	60.2
2012-07-16 20:00:00	60
2012-07-16 21:00:00	60.1
2012-07-16 22:00:00	60.3
2012-07-16 23:00:00	60.3
2012-07-17	60
2012-07-17 01:00:00	60.1
2012-07-17 02:00:00	60.1
2012-07-17 03:00:00	60
2012-07-17 04:00:00	59.8
2012-07-17 05:00:00	59.9
2012-07-17 06:00:00	59.6
2012-07-17 07:00:00	59.5
2012-07-17 08:00:00	59
2012-07-17 09:00:00	59.1
2012-07-17 10:00:00	58.8
2012-07-17 11:00:00	58.4
2012-07-17 12:00:00	58.6
2012-07-17 13:00:00	58.1
2012-07-17 14:00:00	58
2012-07-17 15:00:00	58.4
2012-07-17 16:00:00	58.2
2012-07-17 17:00:00	58.6
2012-07-17 18:00:00	58.5
2012-07-17 19:00:00	59
2012-07-17 20:00:00	59.3
2012-07-17 21:00:00	59.3
2012-07-17 22:00:00	59.4
2012-07-17 23:00:00	59.3
2012-07-18	59.3
2012-07-18 01:00:00	59.3
2012-07-18 02:00:00	59.3
2012-07-18 03:00:00	59.5
2012-07-18 04:00:00	59.4
2012-07-18 05:00:00	59.6
2012-07-18 06:00:00	59.4
2012-07-18 07:00:00	59.6
2012-07-18 08:00:00	59.1
2012-07-18 09:00:00	58.7
2012-07-18 10:00:00	59.1
2012-07-18 11:00:00	58.6
2012-07-18 12:00:00	59
2012-07-18 13:00:00	59.4
2012-07-18 14:00:00	58.9
2012-07-18 15:00:00	58.5
2012-07-18 16:00:00	58.4
2012-07-18 17:00:00	58.9
2012-07-18 18:00:00	58.3
2012-07-18 19:00:00	58.5
2012-07-18 20:00:00	58.8
2012-07-18 21:00:00	58.9
2012-07-18 22:00:00	59
2012-07-18 23:00:00	59.5
2012-07-19	59.5
2012-07-19 01:00:00	59.3
2012-07-19 02:00:00	59.5
2012-07-19 03:00:00	59.5
2012-07-19 04:00:00	59.3
2012-07-19 05:00:00	59.1
2012-07-19 06:00:00	58.8
2012-07-19 07:00:00	59
2012-07-19 08:00:00	58.8
2012-07-19 09:00:00	58.6
2012-07-19 10:00:00	58.6
2012-07-19 11:00:00	58
2012-07-19 12:00:00	57.9
2012-07-19 13:00:00	57.7
2012-07-19 14:00:00	58.4
2012-07-19 15:00:00	57.6
2012-07-19 16:00:00	57.5
2012-07-19 17:00:00	57.6
2012-07-19 18:00:00	58.2
2012-07-19 19:00:00	57.8
2012-07-19 20:00:00	58.1
2012-07-19 21:00:00	58.4
2012-07-19 22:00:00	58.6
2012-07-19 23:00:00	58.8
2012-07-20	59
2012-07-20 01:00:00	59.2
2012-07-20 02:00:00	59.2
2012-07-20 03:00:00	58.9
2012-07-20 04:00:00	59.4
2012-07-20 05:00:00	59.4
2012-07-20 06:00:00	59.3
2012-07-20 07:00:00	58.9
2012-07-20 08:00:00	58.4
2012-07-20 09:00:00	58.1
2012-07-20 10:00:00	57.8
2012-07-20 11:00:00	58.2
2012-07-20 12:00:00	57.7
2012-07-20 13:00:00	57.3
2012-07-20 14:00:00	57.4
2012-07-20 15:00:00	56.8
2012-07-20 16:00:00	57
2012-07-20 17:00:00	56.7
2012-07-20 18:00:00	57.3
2012-07-20 19:00:00	57.7
2012-07-20 20:00:00	57.8
2012-07-20 21:00:00	57.4
2012-07-20 22:00:00	57.4
2012-07-20 23:00:00	58.1
2012-07-21	58.5
2012-07-21 01:00:00	58.6
2012-07-21 02:00:00	58
2012-07-21 03:00:00	58
2012-07-21 04:00:00	58.2
2012-07-21 05:00:00	58.5
2012-07-21 06:00:00	58.5
2012-07-21 07:00:00	57.9
2012-07-21 08:00:00	58.2
2012-07-21 09:00:00	57.8
2012-07-21 10:00:00	57.2
2012-07-21 11:00:00	57.7
2012-07-21 12:00:00	57.6
2012-07-21 13:00:00	57.6
2012-07-21 14:00:00	57.8
2012-07-21 15:00:00	57.4
2012-07-21 16:00:00	57.9
2012-07-21 17:00:00	58.1
2012-07-21 18:00:00	58.6
2012-07-21 19:00:00	58.5
2012-07-21 20:00:00	58.5
2012-07-21 21:00:00	58.1
2012-07-21 22:00:00	58.6
2012-07-21 23:00:00	59
2012-07-22	58.7
2012-07-22 01:00:00	58.8
2012-07-22 02:00:00	59
2012-07-22 03:00:00	58.7
2012-07-22 04:00:00	58.9
2012-07-22 05:00:00	59.1
2012-07-22 06:00:00	58.7
2012-07-22 07:00:00	58.8
2012-07-22 08:00:00	59.3
2012-07-22 09:00:00	59
2012-07-22 10:00:00	59.1
2012-07-22 11:00:00	59
2012-07-22 12:00:00	59.3
2012-07-22 13:00:00	59.2
2012-07-22 14:00:00	59.3
2012-07-22 15:00:00	59.2
2012-07-22 16:00:00	58.7
2012-07-22 17:00:00	59.5
2012-07-22 18:00:00	59.3
2012-07-22 19:00:00	59.9
2012-07-22 20:00:00	59.5
2012-07-22 21:00:00	59.6
2012-07-22 22:00:00	61.8
2012-07-22 23:00:00	61.4
2012-07-23	61.7
2012-07-23 01:00:00	61.6
2012-07-23 02:00:00	61.7
2012-07-23 03:00:00	61.9
2012-07-23 04:00:00	61.7
2012-07-23 05:00:00	61.7
2012-07-23 06:00:00	61.7
2012-07-23 07:00:00	61.2
2012-07-23 08:00:00	61.1
2012-07-23 09:00:00	60.5
2012-07-23 10:00:00	59.7
2012-07-23 11:00:00	60.4
2012-07-23 12:00:00	60.9
2012-07-23 13:00:00	60.2
2012-07-23 14:00:00	60.6
2012-07-23 15:00:00	60.1
2012-07-23 16:00:00	60.6
2012-07-23 17:00:00	60.1
2012-07-23 18:00:00	60.2
2012-07-23 19:00:00	60.5
2012-07-23 20:00:00	60.4
2012-07-23 21:00:00	60.7
2012-07-23 22:00:00	60.7
2012-07-23 23:00:00	60.4
2012-07-24	60.5
2012-07-24 01:00:00	60.3
2012-07-24 02:00:00	60.6
2012-07-24 03:00:00	60.2
2012-07-24 04:00:00	60.4
2012-07-24 05:00:00	60.2
2012-07-24 06:00:00	59.8
2012-07-24 07:00:00	60
2012-07-24 08:00:00	59.7
2012-07-24 09:00:00	59.5
2012-07-24 10:00:00	59.7
2012-07-24 11:00:00	59.4
2012-07-24 12:00:00	59.8
2012-07-24 13:00:00	59.8
2012-07-24 14:00:00	59.7
2012-07-24 15:00:00	59.5
2012-07-24 16:00:00	60.2
2012-07-24 17:00:00	59.8
2012-07-24 18:00:00	60.2
2012-07-24 19:00:00	61.1
2012-07-24 20:00:00	60.9
2012-07-24 21:00:00	61.3
2012-07-24 22:00:00	61.4
2012-07-24 23:00:00	61.4
2012-07-25	61.7
2012-07-25 01:00:00	61.6
2012-07-25 02:00:00	61.7
2012-07-25 03:00:00	61.7
2012-07-25 04:00:00	61.9
2012-07-25 05:00:00	61.8
2012-07-25 06:00:00	61.6
2012-07-25 07:00:00	61.3
2012-07-25 08:00:00	61.3
2012-07-25 09:00:00	60.8
2012-07-25 10:00:00	60.9
2012-07-25 11:00:00	60.9
2012-07-25 12:00:00	60.6
2012-07-25 13:00:00	60.8
2012-07-25 14:00:00	60.8
2012-07-25 15:00:00	60.3
2012-07-25 16:00:00	60.7
2012-07-25 17:00:00	61.1
2012-07-25 18:00:00	61.3
2012-07-25 19:00:00	61.3
2012-07-25 20:00:00	61.2
2012-07-25 21:00:00	61.4
2012-07-25 22:00:00	61.6
2012-07-25 23:00:00	61.3
2012-07-26	61.5
2012-07-26 01:00:00	61.3
2012-07-26 02:00:00	61.3
2012-07-26 03:00:00	62.1
2012-07-26 04:00:00	62.6
2012-07-26 05:00:00	63.9
2012-07-26 06:00:00	63.7
2012-07-26 07:00:00	63.4
2012-07-26 08:00:00	63.7
2012-07-26 09:00:00	64
2012-07-26 10:00:00	63.7
2012-07-26 11:00:00	63.1
2012-07-26 12:00:00	63.2
2012-07-26 13:00:00	63.5
2012-07-26 14:00:00	63
2012-07-26 15:00:00	63
2012-07-26 16:00:00	63.4
2012-07-26 17:00:00	62.3
2012-07-26 18:00:00	63.1
2012-07-26 19:00:00	61.9
2012-07-26 20:00:00	62.6
2012-07-26 21:00:00	62.8
2012-07-26 22:00:00	63.5
2012-07-26 23:00:00	63.6
2012-07-27	64
2012-07-27 01:00:00	64.2
2012-07-27 02:00:00	63.9
2012-07-27 03:00:00	63.8
2012-07-27 04:00:00	64
2012-07-27 05:00:00	64
2012-07-27 06:00:00	63.7
2012-07-27 07:00:00	63.6
2012-07-27 08:00:00	63.5
2012-07-27 09:00:00	63.2
2012-07-27 10:00:00	62.8
2012-07-27 11:00:00	63.1
2012-07-27 12:00:00	62.9
2012-07-27 13:00:00	62.6
2012-07-27 14:00:00	62.4
2012-07-27 15:00:00	62.6
2012-07-27 16:00:00	62.1
2012-07-27 17:00:00	61.8
2012-07-27 18:00:00	62.9
2012-07-27 19:00:00	62.7
2012-07-27 20:00:00	62.6
2012-07-27 21:00:00	62.3
2012-07-27 22:00:00	62.4
2012-07-27 23:00:00	62.4
2012-07-28	62.3
2012-07-28 01:00:00	62
2012-07-28 02:00:00	62.5
2012-07-28 03:00:00	62.3
2012-07-28 04:00:00	62.5
2012-07-28 05:00:00	62.3
2012-07-28 06:00:00	62.2
2012-07-28 07:00:00	62
2012-07-28 08:00:00	62.3
2012-07-28 09:00:00	61.9
2012-07-28 10:00:00	61.6
2012-07-28 11:00:00	61.8
2012-07-28 12:00:00	61.9
2012-07-28 13:00:00	62.3
2012-07-28 14:00:00	62.1
2012-07-28 15:00:00	61.9
2012-07-28 16:00:00	62.7
2012-07-28 17:00:00	62.8
2012-07-28 18:00:00	63.1
2012-07-28 19:00:00	63.4
2012-07-28 20:00:00	61.3
2012-07-28 21:00:00	59.6
2012-07-28 22:00:00	61.1
2012-07-28 23:00:00	63.4
2012-07-29	63.9
2012-07-29 01:00:00	64.7
2012-07-29 02:00:00	64.8
2012-07-29 03:00:00	65.4
2012-07-29 04:00:00	65.7
2012-07-29 05:00:00	66
2012-07-29 06:00:00	66.1
2012-07-29 07:00:00	66
2012-07-29 08:00:00	66
2012-07-29 09:00:00	66.3
2012-07-29 10:00:00	65.9
2012-07-29 11:00:00	66.5
2012-07-29 12:00:00	66.6
2012-07-29 13:00:00	66.2
2012-07-29 14:00:00	66.5
2012-07-29 15:00:00	66.5
2012-07-29 16:00:00	66.7
2012-07-29 17:00:00	66.8
2012-07-29 18:00:00	67.2
2012-07-29 19:00:00	66.8
2012-07-29 20:00:00	67.3
2012-07-29 21:00:00	67.2
2012-07-29 22:00:00	67.6
2012-07-29 23:00:00	67.7
2012-07-30	67.7
2012-07-30 01:00:00	67.5
2012-07-30 02:00:00	67.8
2012-07-30 03:00:00	68.4
2012-07-30 04:00:00	68.2
2012-07-30 05:00:00	68.4
2012-07-30 06:00:00	67.9
2012-07-30 07:00:00	67.9
2012-07-30 08:00:00	68.1
2012-07-30 09:00:00	67.8
2012-07-30 10:00:00	67.5
2012-07-30 11:00:00	67.3
2012-07-30 12:00:00	67.2
2012-07-30 13:00:00	66.6
2012-07-30 14:00:00	67.5
2012-07-30 15:00:00	67.5
2012-07-30 16:00:00	67.8
2012-07-30 17:00:00	67.1
2012-07-30 18:00:00	67.2
2012-07-30 19:00:00	67.6
2012-07-30 20:00:00	67.7
2012-07-30 21:00:00	67.7
2012-07-30 22:00:00	67.8
2012-07-30 23:00:00	68.1
2012-07-31	68.4
2012-07-31 01:00:00	68.3
2012-07-31 02:00:00	67.8
2012-07-31 03:00:00	67.8
2012-07-31 04:00:00	68.1
2012-07-31 05:00:00	67.7
2012-07-31 06:00:00	67.7
2012-07-31 07:00:00	67.8
2012-07-31 08:00:00	67.9
2012-07-31 09:00:00	67.4
2012-07-31 10:00:00	68.1
2012-07-31 11:00:00	68.3
2012-07-31 12:00:00	68
2012-07-31 13:00:00	68.2
2012-07-31 14:00:00	67.9
2012-07-31 15:00:00	67.7
2012-07-31 16:00:00	67.7
2012-07-31 17:00:00	67.9
2012-07-31 18:00:00	67.9
2012-07-31 19:00:00	68
2012-07-31 20:00:00	68.1
2012-07-31 21:00:00	68.3
2012-07-31 22:00:00	68.3
2012-07-31 23:00:00	68.5
2012-08-01	68.2
2012-08-01 01:00:00	68.3
2012-08-01 02:00:00	68.4
2012-08-01 03:00:00	68.3
2012-08-01 04:00:00	68.4
2012-08-01 05:00:00	68.6
2012-08-01 06:00:00	68.5
2012-08-01 07:00:00	68
2012-08-01 08:00:00	68.1
2012-08-01 09:00:00	68.3
2012-08-01 10:00:00	68
2012-08-01 11:00:00	68
2012-08-01 12:00:00	67.9
2012-08-01 13:00:00	67.6
2012-08-01 14:00:00	67.8
2012-08-01 15:00:00	67.7
2012-08-01 16:00:00	67.4
2012-08-01 17:00:00	67.5
2012-08-01 18:00:00	68.2
2012-08-01 19:00:00	68.7
2012-08-01 20:00:00	68.8
2012-08-01 21:00:00	68.9
2012-08-01 22:00:00	68.9
2012-08-01 23:00:00	69.1
2012-08-02	69.3
2012-08-02 01:00:00	69.1
2012-08-02 02:00:00	69.2
2012-08-02 03:00:00	69.7
2012-08-02 04:00:00	69.4
2012-08-02 05:00:00	69
2012-08-02 06:00:00	69.6
2012-08-02 07:00:00	69.8
2012-08-02 08:00:00	69.8
2012-08-02 09:00:00	69.2
2012-08-02 10:00:00	69.4
2012-08-02 11:00:00	69.5
2012-08-02 12:00:00	69.9
2012-08-02 13:00:00	69.5
2012-08-02 14:00:00	69.4
2012-08-02 15:00:00	69.7
2012-08-02 16:00:00	69.9
2012-08-02 17:00:00	69.9
2012-08-02 18:00:00	70.5
2012-08-02 19:00:00	70.7
2012-08-02 20:00:00	70.5
2012-08-02 21:00:00	71
2012-08-02 22:00:00	71.2
2012-08-02 23:00:00	71
2012-08-03	71.3
2012-08-03 01:00:00	71.4
2012-08-03 02:00:00	71.7
2012-08-03 03:00:00	71.7
2012-08-03 04:00:00	71.5
2012-08-03 05:00:00	71.8
2012-08-03 06:00:00	71.3
2012-08-03 07:00:00	71.3
2012-08-03 08:00:00	71.1
2012-08-03 09:00:00	70.9
2012-08-03 10:00:00	70.7
2012-08-03 11:00:00	70.5
2012-08-03 12:00:00	70.7
2012-08-03 13:00:00	70.5
2012-08-03 14:00:00	71.3
2012-08-03 15:00:00	70.6
2012-08-03 16:00:00	70.7
2012-08-03 17:00:00	71.2
2012-08-03 18:00:00	71.2
2012-08-03 19:00:00	71
2012-08-03 20:00:00	71.3
2012-08-03 21:00:00	71.6
2012-08-03 22:00:00	71.5
2012-08-03 23:00:00	72
2012-08-04	71.7
2012-08-04 01:00:00	72
2012-08-04 02:00:00	72
2012-08-04 03:00:00	72
2012-08-04 04:00:00	72.4
2012-08-04 05:00:00	72.4
2012-08-04 06:00:00	71.9
2012-08-04 07:00:00	71.6
2012-08-04 08:00:00	71.8
2012-08-04 09:00:00	71.9
2012-08-04 10:00:00	71.4
2012-08-04 11:00:00	71.4
2012-08-04 12:00:00	71.7
2012-08-04 13:00:00	71.9
2012-08-04 14:00:00	72.2
2012-08-04 15:00:00	72
2012-08-04 16:00:00	71.7
2012-08-04 17:00:00	71.8
2012-08-04 18:00:00	72.2
2012-08-04 19:00:00	72.4
2012-08-04 20:00:00	72.5
2012-08-04 21:00:00	72.6
2012-08-04 22:00:00	72.9
2012-08-04 23:00:00	72.8
2012-08-05	73
2012-08-05 01:00:00	73.3
2012-08-05 02:00:00	73.5
2012-08-05 03:00:00	73.5
2012-08-05 04:00:00	73.5
2012-08-05 05:00:00	73.6
2012-08-05 06:00:00	73.3
2012-08-05 07:00:00	73.4
2012-08-05 08:00:00	73.2
2012-08-05 09:00:00	73.2
2012-08-05 10:00:00	72.8
2012-08-05 11:00:00	73
2012-08-05 12:00:00	73.1
2012-08-05 13:00:00	73.3
2012-08-05 14:00:00	73.2
2012-08-05 15:00:00	73.7
2012-08-05 16:00:00	73.3
2012-08-05 17:00:00	73.4
2012-08-05 18:00:00	73.9
2012-08-05 19:00:00	73.4
2012-08-05 20:00:00	73.8
2012-08-05 21:00:00	73.9
2012-08-05 22:00:00	73.9
2012-08-05 23:00:00	74.3
2012-08-06	74.1
2012-08-06 01:00:00	74.4
2012-08-06 02:00:00	74.7
2012-08-06 03:00:00	74.7
2012-08-06 04:00:00	75
2012-08-06 05:00:00	75.2
2012-08-06 06:00:00	74.9
2012-08-06 07:00:00	74.1
2012-08-06 08:00:00	74.2
2012-08-06 09:00:00	74.1
2012-08-06 10:00:00	74.4
2012-08-06 11:00:00	74.3
2012-08-06 12:00:00	74.4
2012-08-06 13:00:00	74.2
2012-08-06 14:00:00	73.9
2012-08-06 15:00:00	74.2
2012-08-06 16:00:00	73.6
2012-08-06 17:00:00	74.1
2012-08-06 18:00:00	74.6
2012-08-06 19:00:00	74.8
2012-08-06 20:00:00	74.5
2012-08-06 21:00:00	74.9
2012-08-06 22:00:00	75.1
2012-08-06 23:00:00	75
2012-08-07	75.1
2012-08-07 01:00:00	75.8
2012-08-07 02:00:00	75.4
2012-08-07 03:00:00	75.4
2012-08-07 04:00:00	75.7
2012-08-07 05:00:00	75.3
2012-08-07 06:00:00	74.8
2012-08-07 07:00:00	75.3
2012-08-07 08:00:00	75.3
2012-08-07 09:00:00	74.9
2012-08-07 10:00:00	74.9
2012-08-07 11:00:00	75.1
2012-08-07 12:00:00	75
2012-08-07 13:00:00	74.7
2012-08-07 14:00:00	75
2012-08-07 15:00:00	74.4
2012-08-07 16:00:00	74.5
2012-08-07 17:00:00	74.1
2012-08-07 18:00:00	75.1
2012-08-07 19:00:00	74.8
2012-08-07 20:00:00	75.2
2012-08-07 21:00:00	75.1
2012-08-07 22:00:00	74.9
2012-08-07 23:00:00	75.4
2012-08-08	75.4
2012-08-08 01:00:00	76
2012-08-08 02:00:00	75.8
2012-08-08 03:00:00	75.5
2012-08-08 04:00:00	75.8
2012-08-08 05:00:00	76
2012-08-08 06:00:00	75.6
2012-08-08 07:00:00	76.5
2012-08-08 08:00:00	76.1
2012-08-08 09:00:00	76.5
2012-08-08 10:00:00	76.7
2012-08-08 11:00:00	76.4
2012-08-08 12:00:00	76.6
2012-08-08 13:00:00	76.8
2012-08-08 14:00:00	76.6
2012-08-08 15:00:00	77
2012-08-08 16:00:00	76.7
2012-08-08 17:00:00	76.6
2012-08-08 18:00:00	76.7
2012-08-08 19:00:00	77.4
2012-08-08 20:00:00	77.1
2012-08-08 21:00:00	78.1
2012-08-08 22:00:00	77.6
2012-08-08 23:00:00	78.1
2012-08-09	77.4
2012-08-09 01:00:00	78
2012-08-09 02:00:00	77.9
2012-08-09 03:00:00	77.6
2012-08-09 04:00:00	77.7
2012-08-09 05:00:00	77.3
2012-08-09 06:00:00	77.3
2012-08-09 07:00:00	76.7
2012-08-09 08:00:00	77.2
2012-08-09 09:00:00	77
2012-08-09 10:00:00	77
2012-08-09 11:00:00	77.2
2012-08-09 12:00:00	77.8
2012-08-09 13:00:00	78.3
2012-08-09 14:00:00	78.3
2012-08-09 15:00:00	78.2
2012-08-09 16:00:00	78.3
2012-08-09 17:00:00	78.1
2012-08-09 18:00:00	78.1
2012-08-09 19:00:00	78.2
2012-08-09 20:00:00	78.2
2012-08-09 21:00:00	77.6
2012-08-09 22:00:00	78.2
2012-08-09 23:00:00	78.1
2012-08-10	78
2012-08-10 01:00:00	77.6
2012-08-10 02:00:00	77.4
2012-08-10 03:00:00	77.5
2012-08-10 04:00:00	77.5
2012-08-10 05:00:00	77.5
2012-08-10 06:00:00	77.4
2012-08-10 07:00:00	78.4
2012-08-10 08:00:00	77
2012-08-10 09:00:00	77.1
2012-08-10 10:00:00	77.8
2012-08-10 11:00:00	76.3
2012-08-10 12:00:00	76.8
2012-08-10 13:00:00	77
2012-08-10 14:00:00	77.6
2012-08-10 15:00:00	77.2
2012-08-10 16:00:00	77.7
2012-08-10 17:00:00	77.1
2012-08-10 18:00:00	78.5
2012-08-10 19:00:00	78.7
2012-08-10 20:00:00	78.6
2012-08-10 21:00:00	78.7
2012-08-10 22:00:00	78.7
2012-08-10 23:00:00	78.8
2012-08-11	78.5
2012-08-11 01:00:00	78.7
2012-08-11 02:00:00	78.4
2012-08-11 03:00:00	79
2012-08-11 04:00:00	78.6
2012-08-11 05:00:00	78.9
2012-08-11 06:00:00	78.3
2012-08-11 07:00:00	78.1
2012-08-11 08:00:00	78.3
2012-08-11 09:00:00	78.5
2012-08-11 10:00:00	77.6
2012-08-11 11:00:00	78
2012-08-11 12:00:00	77.7
2012-08-11 13:00:00	78
2012-08-11 14:00:00	78.1
2012-08-11 15:00:00	78.1
2012-08-11 16:00:00	78.1
2012-08-11 17:00:00	78.3
2012-08-11 18:00:00	78.5
2012-08-11 19:00:00	78.4
2012-08-11 20:00:00	78.9
2012-08-11 21:00:00	79.6
2012-08-11 22:00:00	79.4
2012-08-11 23:00:00	79.4
2012-08-12	79.2
2012-08-12 01:00:00	78.9
2012-08-12 02:00:00	78.6
2012-08-12 03:00:00	79.1
2012-08-12 04:00:00	79.1
2012-08-12 05:00:00	79.3
2012-08-12 06:00:00	78.8
2012-08-12 07:00:00	78.3
2012-08-12 08:00:00	78.1
2012-08-12 09:00:00	78.5
2012-08-12 10:00:00	78.8
2012-08-12 11:00:00	78.7
2012-08-12 12:00:00	78.1
2012-08-12 13:00:00	79
2012-08-12 14:00:00	79.3
2012-08-12 15:00:00	79.4
2012-08-12 16:00:00	79
2012-08-12 17:00:00	79.3
2012-08-12 18:00:00	79.7
2012-08-12 19:00:00	79.4
2012-08-12 20:00:00	79.8
2012-08-12 21:00:00	80.2
2012-08-12 22:00:00	79.6
2012-08-12 23:00:00	79.8
2012-08-13	79.9
2012-08-13 01:00:00	79.8
2012-08-13 02:00:00	79.7
2012-08-13 03:00:00	79.7
2012-08-13 04:00:00	80.1
2012-08-13 05:00:00	80
2012-08-13 06:00:00	79.7
2012-08-13 07:00:00	79.4
2012-08-13 08:00:00	79.3
2012-08-13 09:00:00	79.3
2012-08-13 10:00:00	79.1
2012-08-13 11:00:00	79.1
2012-08-13 12:00:00	79.8
2012-08-13 13:00:00	79.8
2012-08-13 14:00:00	79.7
2012-08-13 15:00:00	79.3
2012-08-13 16:00:00	80
2012-08-13 17:00:00	79.3
2012-08-13 18:00:00	79.7
2012-08-13 19:00:00	79.6
2012-08-13 20:00:00	79.6
2012-08-13 21:00:00	79.8
2012-08-13 22:00:00	79.8
2012-08-13 23:00:00	79.8
2012-08-14	79.9
2012-08-14 01:00:00	79.9
2012-08-14 02:00:00	80.2
2012-08-14 03:00:00	80.4
2012-08-14 04:00:00	80.2
2012-08-14 05:00:00	80
2012-08-14 06:00:00	79.9
2012-08-14 07:00:00	79.7
2012-08-14 08:00:00	80.2
2012-08-14 09:00:00	79.7
2012-08-14 10:00:00	79.8
2012-08-14 11:00:00	80.2
2012-08-14 12:00:00	80.1
2012-08-14 13:00:00	80.5
2012-08-14 14:00:00	80.6
2012-08-14 15:00:00	81
2012-08-14 16:00:00	80.8
2012-08-14 17:00:00	80.9
2012-08-14 18:00:00	80.9
2012-08-14 19:00:00	80.4
2012-08-14 20:00:00	80.2
2012-08-14 21:00:00	80.6
2012-08-14 22:00:00	80.5
2012-08-14 23:00:00	80.3
2012-08-15	80.7
2012-08-15 01:00:00	80.1
2012-08-15 02:00:00	80.8
2012-08-15 03:00:00	80.6
2012-08-15 04:00:00	80.5
2012-08-15 05:00:00	80.8
2012-08-15 06:00:00	80.6
2012-08-15 07:00:00	80.7
2012-08-15 08:00:00	80
2012-08-15 09:00:00	80.2
2012-08-15 10:00:00	80.1
2012-08-15 11:00:00	80.1
2012-08-15 12:00:00	80.6
2012-08-15 13:00:00	80.1
2012-08-15 14:00:00	80.2
2012-08-15 15:00:00	80.1
2012-08-15 16:00:00	80
2012-08-15 17:00:00	80
2012-08-15 18:00:00	80.3
2012-08-15 19:00:00	80.7
2012-08-15 20:00:00	80.8
2012-08-15 21:00:00	80.6
2012-08-15 22:00:00	80.8
2012-08-15 23:00:00	80.8
2012-08-16	80.8
2012-08-16 01:00:00	80.9
2012-08-16 02:00:00	80.2
2012-08-16 03:00:00	80.8
2012-08-16 04:00:00	80.5
2012-08-16 05:00:00	80.9
2012-08-16 06:00:00	80.3
2012-08-16 07:00:00	79.8
2012-08-16 08:00:00	80.3
2012-08-16 09:00:00	79.9
2012-08-16 10:00:00	80
2012-08-16 11:00:00	80.2
2012-08-16 12:00:00	79.9
2012-08-16 13:00:00	80
2012-08-16 14:00:00	80.6
2012-08-16 15:00:00	80.4
2012-08-16 16:00:00	80.7
2012-08-16 17:00:00	79.7
2012-08-16 18:00:00	80.5
2012-08-16 19:00:00	80.7
2012-08-16 20:00:00	80.8
2012-08-16 21:00:00	80.6
2012-08-16 22:00:00	80.6
2012-08-16 23:00:00	80.9
2012-08-17	80.9
2012-08-17 01:00:00	81.4
2012-08-17 02:00:00	81.3
2012-08-17 03:00:00	81.3
2012-08-17 04:00:00	81
2012-08-17 05:00:00	80.5
2012-08-17 06:00:00	80.9
2012-08-17 07:00:00	80.4
2012-08-17 08:00:00	79.9
2012-08-17 09:00:00	80.4
2012-08-17 10:00:00	80.2
2012-08-17 11:00:00	80.1
2012-08-17 12:00:00	79.9
2012-08-17 13:00:00	81
2012-08-17 14:00:00	80.6
2012-08-17 15:00:00	80.5
2012-08-17 16:00:00	80.5
2012-08-17 17:00:00	80.8
2012-08-17 18:00:00	81.1
2012-08-17 19:00:00	80.5
2012-08-17 20:00:00	80.8
2012-08-17 21:00:00	80.6
2012-08-17 22:00:00	80.8
2012-08-17 23:00:00	80.9
2012-08-18	81.7
2012-08-18 01:00:00	81.9
2012-08-18 02:00:00	82.5
2012-08-18 03:00:00	81.4
2012-08-18 04:00:00	81.3
2012-08-18 05:00:00	81.6
2012-08-18 06:00:00	81.7
2012-08-18 07:00:00	81.6
2012-08-18 08:00:00	82
2012-08-18 09:00:00	81.6
2012-08-18 10:00:00	81.4
2012-08-18 11:00:00	80.9
2012-08-18 12:00:00	81.4
2012-08-18 13:00:00	81.4
2012-08-18 14:00:00	80.8
2012-08-18 15:00:00	81.2
2012-08-18 16:00:00	81.2
2012-08-18 17:00:00	80.7
2012-08-18 18:00:00	80.9
2012-08-18 19:00:00	81
2012-08-18 20:00:00	80.8
2012-08-18 21:00:00	81
2012-08-18 22:00:00	81
2012-08-18 23:00:00	81.8
2012-08-19	81.4
2012-08-19 01:00:00	81.4
2012-08-19 02:00:00	81.1
2012-08-19 03:00:00	81
2012-08-19 04:00:00	81.1
2012-08-19 05:00:00	80.9
2012-08-19 06:00:00	81.1
2012-08-19 07:00:00	80.8
2012-08-19 08:00:00	80.3
2012-08-19 09:00:00	80.3
2012-08-19 10:00:00	80.2
2012-08-19 11:00:00	80.4
2012-08-19 12:00:00	80.5
2012-08-19 13:00:00	80.5
2012-08-19 14:00:00	80.3
2012-08-19 15:00:00	80
2012-08-19 16:00:00	79.6
2012-08-19 17:00:00	79.9
2012-08-19 18:00:00	80.2
2012-08-19 19:00:00	80.8
2012-08-19 20:00:00	80.7
2012-08-19 21:00:00	80.8
2012-08-19 22:00:00	81
2012-08-19 23:00:00	80.9
2012-08-20	80.8
2012-08-20 01:00:00	80.9
2012-08-20 02:00:00	80.9
2012-08-20 03:00:00	80.6
2012-08-20 04:00:00	80.5
2012-08-20 05:00:00	80.6
2012-08-20 06:00:00	80.9
2012-08-20 07:00:00	80.4
2012-08-20 08:00:00	80
2012-08-20 09:00:00	80.4
2012-08-20 10:00:00	81.1
2012-08-20 11:00:00	81.2
2012-08-20 12:00:00	82.1
2012-08-20 13:00:00	81.8
2012-08-20 14:00:00	86.5
2012-08-20 15:00:00	87.4
2012-08-20 16:00:00	86.8
2012-08-20 17:00:00	82.9
2012-08-20 18:00:00	82.2
2012-08-20 19:00:00	82.6
2012-08-20 20:00:00	82.5
2012-08-20 21:00:00	82.9
2012-08-20 22:00:00	82.4
2012-08-20 23:00:00	81.7
2012-08-21	81.5
2012-08-21 01:00:00	82.5
2012-08-21 02:00:00	81.8
2012-08-21 03:00:00	81.4
2012-08-21 04:00:00	81.5
2012-08-21 05:00:00	81.3
2012-08-21 06:00:00	80.9
2012-08-21 07:00:00	80.7
2012-08-21 08:00:00	81.1
2012-08-21 09:00:00	80.2
2012-08-21 10:00:00	80.6
2012-08-21 11:00:00	80.7
2012-08-21 12:00:00	80.6
2012-08-21 13:00:00	79.8
2012-08-21 14:00:00	80.5
2012-08-21 15:00:00	80.4
2012-08-21 16:00:00	80.6
2012-08-21 17:00:00	80.7
2012-08-21 18:00:00	80.5
2012-08-21 19:00:00	80.8
2012-08-21 20:00:00	80.8
2012-08-21 21:00:00	80.4
2012-08-21 22:00:00	81.3
2012-08-21 23:00:00	79.9
2012-08-22	80.5
2012-08-22 01:00:00	80.1
2012-08-22 02:00:00	80.8
2012-08-22 03:00:00	80.4
2012-08-22 04:00:00	81.3
2012-08-22 05:00:00	81.3
2012-08-22 06:00:00	81.4
2012-08-22 07:00:00	80.5
2012-08-22 08:00:00	80.2
2012-08-22 09:00:00	80.3
2012-08-22 10:00:00	80.2
2012-08-22 11:00:00	80
2012-08-22 12:00:00	80.2
2012-08-22 13:00:00	80.7
2012-08-22 14:00:00	80.8
2012-08-22 15:00:00	80.7
2012-08-22 16:00:00	80.5
2012-08-22 17:00:00	80.8
2012-08-22 18:00:00	81.1
2012-08-22 19:00:00	81.2
2012-08-22 20:00:00	80.9
2012-08-22 21:00:00	80.7
2012-08-22 22:00:00	80.7
2012-08-22 23:00:00	80.5
2012-08-23	80.7
2012-08-23 01:00:00	80.6
2012-08-23 02:00:00	80.6
2012-08-23 03:00:00	80.7
2012-08-23 04:00:00	80.2
2012-08-23 05:00:00	80.3
2012-08-23 06:00:00	80
2012-08-23 07:00:00	79.9
2012-08-23 08:00:00	80.1
2012-08-23 09:00:00	79.5
2012-08-23 10:00:00	79.6
2012-08-23 11:00:00	79
2012-08-23 12:00:00	79.3
2012-08-23 13:00:00	79
2012-08-23 14:00:00	79.3
2012-08-23 15:00:00	79.3
2012-08-23 16:00:00	79
2012-08-23 17:00:00	79.4
2012-08-23 18:00:00	79.9
2012-08-23 19:00:00	80.2
2012-08-23 20:00:00	79.9
2012-08-23 21:00:00	80.1
2012-08-23 22:00:00	80.4
2012-08-23 23:00:00	80.8
2012-08-24	80.6
2012-08-24 01:00:00	80.6
2012-08-24 02:00:00	80.4
2012-08-24 03:00:00	80.7
2012-08-24 04:00:00	80.6
2012-08-24 05:00:00	80.1
2012-08-24 06:00:00	80.2
2012-08-24 07:00:00	79.7
2012-08-24 08:00:00	80.3
2012-08-24 09:00:00	79.9
2012-08-24 10:00:00	80.1
2012-08-24 11:00:00	79.9
2012-08-24 12:00:00	79.7
2012-08-24 13:00:00	80
2012-08-24 14:00:00	80.5
2012-08-24 15:00:00	79.7
2012-08-24 16:00:00	79.6
2012-08-24 17:00:00	79.7
2012-08-24 18:00:00	80
2012-08-24 19:00:00	80
2012-08-24 20:00:00	80.2
2012-08-24 21:00:00	80.2
2012-08-24 22:00:00	80.3
2012-08-24 23:00:00	80.3
2012-08-25	80.2
2012-08-25 01:00:00	80.4
2012-08-25 02:00:00	80
2012-08-25 03:00:00	79.9
2012-08-25 04:00:00	80.1
2012-08-25 05:00:00	80.1
2012-08-25 06:00:00	80.1
2012-08-25 07:00:00	80
2012-08-25 08:00:00	79.8
2012-08-25 09:00:00	80.3
2012-08-25 10:00:00	79.2
2012-08-25 11:00:00	79.6
2012-08-25 12:00:00	79.6
2012-08-25 13:00:00	79.7
2012-08-25 14:00:00	80.3
2012-08-25 15:00:00	79.7
[truncated: 1,389 more rows]
