# Supplementary material for: Hydrological Modelling for Siberian Crane Grus Leucogeranus Stopover Sites in Northeast China
Source: PLoS One. 2015 Apr 15;10(4):e0122687. doi: 10.1371/journal.pone.0122687 (PMC4398425; doi:10.1371/journal.pone.0122687)
Supplement: S3 File — (XLSX) [file pone.0122687.s003.xlsx]

## Sheet: Sheet2
distance(m)	line 1(cm)	line 2(cm)	line 3(cm)	line 4(cm)	line 5(cm)	line 6(cm)	line 7(cm)
0	-1	-40	-10	-50	-20	-100	-50
20	-1	-20	10	-50	-5	29	-5
40	-1	-10	30	-40	2	36	4
60	0	-5	28	-40	1	30	7
80	0	-3	29	-40	1	39	5
100	18	-10	25	-50	3	38	5
120	4	3	33	-30	5	30	8
140	18	9	28	-10	17	26	9
160	30	12	34	3	1	21	13
180	23	10	30	22	1	8	5
200	25	15	36	7	-5	18	8
220	27	3	32	1	-5	25	17
240	30	15	32	0	-5	26	18
260	25	15	25	13	-10	28	19
280	25	24	7	24	3	30	12
300	18	25	20	25	13	30	13
320	34	28	14	10	17	25	24
340	33	22	7	8	15	30	38
360	28	24	4	5	4	29	32
380	27	27	12	10	9	30	19
400	27	23	16	0	26	38	12
420	30	17	10	0	27	36	19
440	27	-3	-10	-10	34	36	28
460	9	-1	-3	-20	33	36	30
480	-5	-10	10	31	40	40	22
500	10	-20	8	27	37	38	-10
520	5	0	16	22	37	37	11
540	-1	44	12	-3	39	37	22
560	18	55	4	0	40	40	23
580	21	51	-15	10	41	41	31
600	13	48	-40	3	44	39	28
620	-20	-20	-50	-5	41	24	33
640	-10	-20	-10	-10	37	29	33
660	-10	-5	-5	-50	39	33	32
680	-30	0	-10		39	42	31
700	-30	10	-20		46	40	7
720	-15	22	-20		39	38	2
740	-10	35	-40		39	40	11
760	5	30	6		43	36	15
780	-3	34	8		47	31	19
800	-10	34	-15		42	32	21
820	-40	39	-10		42	18	21
840	-10	45	-20		37	0	15
860	-5	43	-30		41	1	20
880	-40	40	-20		36	13	17
900	-30	33	-15		39	20	19
920	10	38	-10		44	22	0
940	11	32	-20		37	20	3
960	-10	25	8		44	20	10
980	-30	30	14		39	22	10
1000	-40	38	3		37		9
1020	-30	37	13		37		14
1040	-50	30	15		39		26
1060	-5	31	10		34		27
1080	0	33	0		31		20
1100	-10	34	1		23		16
1120	3	32	3		12		24
1140	13	31	-10		18		35
1160	19	38	-10		12		34
1180	22	32	-2		27		20
1200	20	38	-5		27		9
1220	15	31	-5		27		34
1240	5	31	8		11		41
1260	-15	31	15		8		33
1280	-20	29	-2		4		35
1300	7	24	-10		-2		32
1320	27	19	-2		3		36
1340	28	-3	-5		22		37
1360	32	-5	-10		26		31
1380	31	-10	-5		7		32
1400	32	-15	-2		7		16
1420	33	-15	13		11		-2
1440	30	-15	20		18
1460	39	-20	23		18
1480	32	-30	16		23
1500	30	-30	14		17
1520	32	-25	17		10
1540	40	-20	6		-5
1560	36	-20	15		-5
1580	40	-20	18		-2
1600	42	-20	24		-5
1620	39	-10	22		-5
1640	31	-20	31		-5
1660	38	-20	32		-5
1680	30	-20	31		-10
1700	20	-20	28		-20
1720	21	-20	29		-100
1740	29	-10	33
1760	20	-10	20
1780	26	9	17
1800	20	18	15
1820	17	18	-3
1840	0	15	-5
1860	-10	19	-20
1880	-20	10	-10
1900	-20	0	-2
1920	-5	0	0
1940	-10	12	-10
1960	-15	8	-5
1980	0	7	10
2000	0	7	10
2020	5	5	11
2040	-20	9	4
2060	-30	15	0
2080	-30	17	1
2100	-20	19	11
2120	-20	20	10
2140	-30	18	7
2160	-40	21	20
2180	-20	20	4
2200	37	14	2
2220	45	7	-2
2240	46	-3	27
2260	32	0	6
2280	-20	1	0
2300	-5	5	-10
2320	-5	6	-20
2340	0	8	-30
2360	10	7	-40
2380	10	9	-50
2400	0	8	-60
2420	0	12
2440	7	9
2460	8	0
2480	1	1
2500	7	5
2520	12	2
2540	3	-2
2560	13	-5
2580	9	-5
2600	14	14
2620	7	15
2640	3	11
2660	0	13
2680	18	7
2700	11	0
2720	7	-10
2740	11	-20
2760	6	-80
2780	4
2800	0
2820	-5
2840	-20
